# Supplementary material for: Examining the role of personality functioning in a hierarchical taxonomy of psychopathology using two years of ambulatory assessed data
Source: Transl Psychiatry. 2024 Aug 24;14:340. doi: 10.1038/s41398-024-03046-z (PMC11344763; doi:10.1038/s41398-024-03046-z)
Supplement: Supplementary file 2 — Supplementary Material 2 [file 41398_2024_3046_MOESM2_ESM.xlsx]

## Sheet: Tabellenblatt1
	Agoraphobia	AN_callousness	AN_deceitfulness	AN_entitlement	AN_grandiosity	AN_hostility	AN_manipulativns	DEP_circad_mood_fluct	DEP_concentration	DEP_crying	DEP_crying_inab	DEP_decision_probl	DEP_depr_mood	DEP_dimin_interest	DEP_dimin_selfconf	DEP_emot_numbn	DEP_guilt	DEP_hopelessn	DEP_hypersomnia	DEP_incr_appetite	DEP_loss_appetite	DEP_loss_libido	DEP_psycmot_agit	DEP_psycmot_inhib	DEP_reduc_energy	DEP_rumination	DEP_suicid_intent	DEP_worthlessn	DI_impulsivity	DI_irresponsibility	DI_normviolation	DI_perfectionism	DI_risk_taking	Dissociation	DT_anhedonia	DT_intimcy_avoid	DT_restr_affectivity	DT_suspiciousness	DT_withdrawal	EATA_body_selfest	EATA_count_calories	EATA_exces_exercise	EATA_fear_weightg	EATA_fear_weightl	EATA_omit_meal	EATA_purging_behv	EATA_restricted	EATA_time_frames	EATB_cope_negaff
Agoraphobia	27033	26913	26954	26546	26537	26562	26934	25806	27024	25787	24973	27028	27033	27033	27027	26627	26610	27032	25786	25838	25832	26897	26977	26950	27033	26862	26656	26967	26937	26942	26537	27008	26942	26584	26985	27025	27021	26544	26977	22752	15299	18005	22836	22831	15728	19917	16872	18257	17738
AN_callousness	26913	27044	26963	26559	26546	26584	26945	25823	27035	25799	24973	27039	27044	27044	27038	26640	26621	27043	25798	25851	25843	26910	26988	26961	27044	26877	26670	26980	26952	26950	26548	27017	26951	26598	27000	27036	27030	26562	26988	22770	15304	18008	22857	22849	15739	19938	16879	18266	17735
AN_deceitfulness	26954	26963	27084	26588	26569	26605	26982	25860	27075	25839	25020	27080	27084	27084	27078	26677	26663	27083	25842	25890	25884	26949	27028	27001	27084	26919	26707	27019	26988	26988	26579	27058	26983	26627	27036	27076	27069	26587	27031	22804	15319	18032	22886	22887	15749	19967	16900	18289	17770
AN_entitlement	26546	26559	26588	26659	26226	26236	26572	25455	26652	25438	24621	26654	26659	26659	26653	26260	26247	26658	25429	25485	25482	26543	26610	26578	26659	26506	26295	26601	26575	26588	26224	26635	26580	26249	26622	26653	26646	26233	26617	22466	15091	17752	22539	22544	15507	19633	16626	18013	17503
AN_grandiosity	26537	26546	26569	26226	26647	26234	26558	25453	26639	25433	24606	26642	26647	26647	26641	26255	26233	26646	25428	25484	25469	26526	26594	26565	26647	26498	26285	26592	26561	26566	26224	26626	26566	26241	26605	26642	26634	26212	26599	22440	15071	17753	22515	22521	15486	19630	16606	17993	17477
AN_hostility	26562	26584	26605	26236	26234	26677	26589	25471	26669	25448	24634	26672	26677	26677	26674	26286	26263	26676	25460	25497	25495	26554	26630	26599	26677	26528	26310	26622	26592	26594	26243	26653	26599	26295	26637	26670	26666	26246	26625	22463	15097	17757	22555	22547	15506	19646	16624	18017	17505
AN_manipulativns	26934	26945	26982	26572	26558	26589	27066	25843	27057	25822	24998	27061	27066	27066	27060	26661	26642	27065	25826	25874	25867	26931	27011	26984	27066	26901	26692	27002	26968	26973	26566	27041	26967	26612	27020	27058	27051	26569	27010	22792	15321	18027	22878	22876	15756	19955	16898	18284	17764
DEP_circad_mood_fluct	25806	25823	25860	25455	25453	25471	25843	25946	25937	25164	24455	25941	25946	25946	25940	25674	25666	25945	25184	25232	25196	25825	25897	25884	25946	25791	25697	25884	25849	25851	25450	25925	25849	25493	25899	25938	25931	25458	25891	21884	14523	17124	21972	21971	14935	19016	15979	17454	16899
DEP_concentration	27024	27035	27075	26652	26639	26669	27057	25937	27164	25916	25091	27159	27164	27164	27158	26757	26740	27163	25919	25971	25962	27029	27107	27081	27164	26995	26788	27098	27061	27064	26642	27137	27062	26691	27115	27156	27149	26653	27106	22872	15371	18091	22952	22952	15804	20035	16957	18345	17819
DEP_crying	25787	25799	25839	25438	25433	25448	25822	25164	25916	25925	24865	25921	25925	25925	25920	25636	25635	25924	25172	25199	25188	25803	25874	25856	25925	25773	25667	25868	25826	25833	25433	25899	25826	25477	25878	25917	25910	25435	25875	21884	14521	17138	21946	21951	14929	19008	15963	17462	16883
DEP_crying_inab	24973	24973	25020	24621	24606	24634	24998	24455	25091	24865	25099	25094	25099	25099	25093	24843	24837	25098	24443	24482	24465	24978	25047	25030	25099	24942	24887	25038	25003	25005	24630	25074	25001	24668	25052	25091	25086	24632	25045	21140	14037	16595	21219	21224	14445	18395	15462	16895	16317
DEP_decision_probl	27028	27039	27080	26654	26642	26672	27061	25941	27159	25921	25094	27168	27168	27168	27162	26762	26744	27167	25921	25972	25968	27032	27110	27086	27168	26997	26791	27102	27065	27068	26648	27142	27066	26696	27119	27160	27153	26658	27110	22872	15372	18094	22957	22956	15807	20038	16961	18348	17822
DEP_depr_mood	27033	27044	27084	26659	26647	26677	27066	25946	27164	25925	25099	27168	27173	27173	27167	26766	26749	27172	25926	25977	25971	27037	27115	27090	27173	27002	26796	27107	27070	27073	26651	27146	27071	26700	27124	27165	27158	26661	27115	22876	15375	18098	22959	22960	15810	20042	16965	18352	17825
DEP_dimin_interest	27033	27044	27084	26659	26647	26677	27066	25946	27164	25925	25099	27168	27173	27173	27167	26766	26749	27172	25926	25977	25971	27037	27115	27090	27173	27002	26796	27107	27070	27073	26651	27146	27071	26700	27124	27165	27158	26661	27115	22876	15375	18098	22959	22960	15810	20042	16965	18352	17825
DEP_dimin_selfconf	27027	27038	27078	26653	26641	26674	27060	25940	27158	25920	25093	27162	27167	27167	27167	26760	26743	27166	25921	25971	25967	27031	27109	27084	27167	26996	26790	27101	27064	27067	26645	27140	27065	26694	27120	27159	27152	26656	27109	22871	15372	18093	22955	22954	15806	20036	16961	18348	17822
DEP_emot_numbn	26627	26640	26677	26260	26255	26286	26661	25674	26757	25636	24843	26762	26766	26766	26760	26766	26386	26765	25652	25718	25689	26633	26714	26695	26766	26600	26433	26704	26667	26666	26260	26739	26664	26300	26718	26758	26751	26267	26709	22572	15127	17805	22662	22660	15552	19733	16666	18086	17560
DEP_guilt	26610	26621	26663	26247	26233	26263	26642	25666	26740	25635	24837	26744	26749	26749	26743	26386	26749	26748	25639	25698	25694	26623	26697	26684	26749	26587	26406	26686	26653	26650	26239	26722	26650	26289	26700	26741	26734	26251	26695	22546	15094	17774	22632	22627	15525	19700	16628	18059	17528
DEP_hopelessn	27032	27043	27083	26658	26646	26676	27065	25945	27163	25924	25098	27167	27172	27172	27166	26765	26748	27172	25925	25976	25970	27036	27114	27090	27172	27001	26795	27106	27069	27072	26650	27145	27070	26700	27123	27164	27157	26660	27114	22875	15375	18097	22958	22959	15810	20041	16965	18352	17824
DEP_hypersomnia	25786	25798	25842	25429	25428	25460	25826	25184	25919	25172	24443	25921	25926	25926	25921	25652	25639	25925	25926	25224	25204	25807	25873	25872	25926	25775	25674	25865	25826	25829	25437	25901	25829	25482	25879	25918	25911	25439	25870	21884	14523	17148	21951	21974	14941	19012	15967	17473	16895
DEP_incr_appetite	25838	25851	25890	25485	25484	25497	25874	25232	25971	25199	24482	25972	25977	25977	25971	25718	25698	25976	25224	25977	25274	25856	25926	25922	25977	25819	25727	25916	25876	25880	25478	25950	25877	25521	25929	25969	25962	25491	25923	21923	14551	17170	21985	22006	14953	19042	15991	17494	16929
DEP_loss_appetite	25832	25843	25884	25482	25469	25495	25867	25196	25962	25188	24465	25968	25971	25971	25967	25689	25694	25970	25204	25274	25971	25850	25919	25910	25971	25820	25717	25915	25875	25874	25473	25948	25871	25520	25923	25963	25956	25490	25918	21901	14557	17153	21987	21990	14969	19039	15991	17499	16914
DEP_loss_libido	26897	26910	26949	26543	26526	26554	26931	25825	27029	25803	24978	27032	27037	27037	27031	26633	26623	27036	25807	25856	25850	27037	26982	26958	27037	26875	26666	26977	26936	26939	26527	27012	26936	26580	26988	27029	27023	26545	26980	22771	15299	18003	22854	22855	15726	19933	16867	18268	17746
DEP_psycmot_agit	26977	26988	27028	26610	26594	26630	27011	25897	27107	25874	25047	27110	27115	27115	27109	26714	26697	27114	25873	25926	25919	26982	27115	27035	27115	26950	26740	27052	27012	27016	26598	27088	27016	26647	27066	27107	27100	26605	27060	22831	15337	18057	22913	22917	15769	19994	16916	18308	17786
DEP_psycmot_inhib	26950	26961	27001	26578	26565	26599	26984	25884	27081	25856	25030	27086	27090	27090	27084	26695	26684	27090	25872	25922	25910	26958	27035	27090	27090	26921	26720	27025	26988	26990	26570	27063	26988	26621	27041	27082	27075	26580	27032	22814	15326	18040	22897	22903	15760	19978	16905	18302	17772
DEP_reduc_energy	27033	27044	27084	26659	26647	26677	27066	25946	27164	25925	25099	27168	27173	27173	27167	26766	26749	27172	25926	25977	25971	27037	27115	27090	27173	27002	26796	27107	27070	27073	26651	27146	27071	26700	27124	27165	27158	26661	27115	22876	15375	18098	22959	22960	15810	20042	16965	18352	17825
DEP_rumination	26862	26877	26919	26506	26498	26528	26901	25791	26995	25773	24942	26997	27002	27002	26996	26600	26587	27001	25775	25819	25820	26875	26950	26921	27002	27002	26638	26940	26900	26907	26504	26979	26904	26546	26954	26995	26987	26511	26945	22738	15272	17974	22824	22829	15701	19908	16834	18244	17716
DEP_suicid_intent	26656	26670	26707	26295	26285	26310	26692	25697	26788	25667	24887	26791	26796	26796	26790	26433	26406	26795	25674	25727	25717	26666	26740	26720	26796	26638	26796	26735	26696	26697	26283	26771	26697	26330	26750	26788	26781	26297	26739	22566	15100	17794	22645	22650	15535	19722	16652	18075	17530
DEP_worthlessn	26967	26980	27019	26601	26592	26622	27002	25884	27098	25868	25038	27102	27107	27107	27101	26704	26686	27106	25865	25916	25915	26977	27052	27025	27107	26940	26735	27107	27004	27008	26594	27080	27005	26642	27059	27099	27092	26602	27052	22824	15336	18050	22908	22912	15766	19987	16919	18312	17786
DI_impulsivity	26937	26952	26988	26575	26561	26592	26968	25849	27061	25826	25003	27065	27070	27070	27064	26667	26653	27069	25826	25876	25875	26936	27012	26988	27070	26900	26696	27004	27070	26974	26571	27044	26977	26617	27022	27062	27055	26579	27012	22791	15312	18025	22874	22872	15747	19955	16889	18283	17753
DI_irresponsibility	26942	26950	26988	26588	26566	26594	26973	25851	27064	25833	25005	27068	27073	27073	27067	26666	26650	27072	25829	25880	25874	26939	27016	26990	27073	26907	26697	27008	26974	27073	26571	27050	26979	26623	27027	27065	27059	26580	27017	22795	15320	18033	22875	22878	15752	19965	16898	18289	17766
DI_normviolation	26537	26548	26579	26224	26224	26243	26566	25450	26642	25433	24630	26648	26651	26651	26645	26260	26239	26650	25437	25478	25473	26527	26598	26570	26651	26504	26283	26594	26571	26571	26651	26628	26569	26249	26608	26645	26640	26223	26602	22442	15090	17740	22526	22536	15504	19629	16617	18000	17488
DI_perfectionism	27008	27017	27058	26635	26626	26653	27041	25925	27137	25899	25074	27142	27146	27146	27140	26739	26722	27145	25901	25950	25948	27012	27088	27063	27146	26979	26771	27080	27044	27050	26628	27146	27045	26678	27097	27138	27131	26636	27088	22854	15355	18076	22939	22941	15787	20016	16939	18331	17812
DI_risk_taking	26942	26951	26983	26580	26566	26599	26967	25849	27062	25826	25001	27066	27071	27071	27065	26664	26650	27070	25829	25877	25871	26936	27016	26988	27071	26904	26697	27005	26977	26979	26569	27045	27071	26619	27025	27064	27057	26582	27015	22788	15316	18032	22876	22874	15746	19958	16895	18282	17754
Dissociation	26584	26598	26627	26249	26241	26295	26612	25493	26691	25477	24668	26696	26700	26700	26694	26300	26289	26700	25482	25521	25520	26580	26647	26621	26700	26546	26330	26642	26617	26623	26249	26678	26619	26700	26658	26694	26687	26266	26654	22480	15106	17792	22573	22569	15528	19678	16644	18031	17542
DT_anhedonia	26985	27000	27036	26622	26605	26637	27020	25899	27115	25878	25052	27119	27124	27124	27120	26718	26700	27123	25879	25929	25923	26988	27066	27041	27124	26954	26750	27059	27022	27027	26608	27097	27025	26658	27124	27116	27109	26619	27068	22838	15348	18064	22926	22922	15780	20002	16931	18319	17795
DT_intimcy_avoid	27025	27036	27076	26653	26642	26670	27058	25938	27156	25917	25091	27160	27165	27165	27159	26758	26741	27164	25918	25969	25963	27029	27107	27082	27165	26995	26788	27099	27062	27065	26645	27138	27064	26694	27116	27165	27150	26654	27107	22869	15368	18095	22951	22953	15803	20039	16958	18346	17820
DT_restr_affectivity	27021	27030	27069	26646	26634	26666	27051	25931	27149	25910	25086	27153	27158	27158	27152	26751	26734	27157	25911	25962	25956	27023	27100	27075	27158	26987	26781	27092	27055	27059	26640	27131	27057	26687	27109	27150	27158	26647	27100	22868	15367	18090	22950	22951	15802	20033	16957	18345	17817
DT_suspiciousness	26544	26562	26587	26233	26212	26246	26569	25458	26653	25435	24632	26658	26661	26661	26656	26267	26251	26660	25439	25491	25490	26545	26605	26580	26661	26511	26297	26602	26579	26580	26223	26636	26582	26266	26619	26654	26647	26661	26607	22452	15080	17754	22531	22522	15496	19645	16611	18010	17504
DT_withdrawal	26977	26988	27031	26617	26599	26625	27010	25891	27106	25875	25045	27110	27115	27115	27109	26709	26695	27114	25870	25923	25918	26980	27060	27032	27115	26945	26739	27052	27012	27017	26602	27088	27015	26654	27068	27107	27100	26607	27115	22834	15335	18056	22916	22912	15771	19997	16919	18314	17798
EATA_body_selfest	22752	22770	22804	22466	22440	22463	22792	21884	22872	21884	21140	22872	22876	22876	22871	22572	22546	22875	21884	21923	21901	22771	22831	22814	22876	22738	22566	22824	22791	22795	22442	22854	22788	22480	22838	22869	22868	22452	22834	22876	14817	17291	22295	22248	15206	19029	16290	17429	17125
EATA_count_calories	15299	15304	15319	15091	15071	15097	15321	14523	15371	14521	14037	15372	15375	15375	15372	15127	15094	15375	14523	14551	14557	15299	15337	15326	15375	15272	15100	15336	15312	15320	15090	15355	15316	15106	15348	15368	15367	15080	15335	14817	15375	13358	14859	14863	15080	14068	14766	15131	13200
EATA_exces_exercise	18005	18008	18032	17752	17753	17757	18027	17124	18091	17138	16595	18094	18098	18098	18093	17805	17774	18097	17148	17170	17153	18003	18057	18040	18098	17974	17794	18050	18025	18033	17740	18076	18032	17792	18064	18095	18090	17754	18056	17291	13358	18098	17333	17336	13607	17125	14685	14703	14803
EATA_fear_weightg	22836	22857	22886	22539	22515	22555	22878	21972	22952	21946	21219	22957	22959	22959	22955	22662	22632	22958	21951	21985	21987	22854	22913	22897	22959	22824	22645	22908	22874	22875	22526	22939	22876	22573	22926	22951	22950	22531	22916	22295	14859	17333	22959	22319	15245	19080	16329	17481	17201
EATA_fear_weightl	22831	22849	22887	22544	22521	22547	22876	21971	22952	21951	21224	22956	22960	22960	22954	22660	22627	22959	21974	22006	21990	22855	22917	22903	22960	22829	22650	22912	22872	22878	22536	22941	22874	22569	22922	22953	22951	22522	22912	22248	14863	17336	22319	22960	15250	19078	16335	17482	17175
EATA_omit_meal	15728	15739	15749	15507	15486	15506	15756	14935	15804	14929	14445	15807	15810	15810	15806	15552	15525	15810	14941	14953	14969	15726	15769	15760	15810	15701	15535	15766	15747	15752	15504	15787	15746	15528	15780	15803	15802	15496	15771	15206	15080	13607	15245	15250	15810	14390	14969	15392	13442
EATA_purging_behv	19917	19938	19967	19633	19630	19646	19955	19016	20035	19008	18395	20038	20042	20042	20036	19733	19700	20041	19012	19042	19039	19933	19994	19978	20042	19908	19722	19987	19955	19965	19629	20016	19958	19678	20002	20039	20033	19645	19997	19029	14068	17125	19080	19078	14390	20042	15530	15857	15826
EATA_restricted	16872	16879	16900	16626	16606	16624	16898	15979	16957	15963	15462	16961	16965	16965	16961	16666	16628	16965	15967	15991	15991	16867	16916	16905	16965	16834	16652	16919	16889	16898	16617	16939	16895	16644	16931	16958	16957	16611	16919	16290	14766	14685	16329	16335	14969	15530	16965	15200	14491
EATA_time_frames	18257	18266	18289	18013	17993	18017	18284	17454	18345	17462	16895	18348	18352	18352	18348	18086	18059	18352	17473	17494	17499	18268	18308	18302	18352	18244	18075	18312	18283	18289	18000	18331	18282	18031	18319	18346	18345	18010	18314	17429	15131	14703	17481	17482	15392	15857	15200	18352	14506
EATB_cope_negaff	17738	17735	17770	17503	17477	17505	17764	16899	17819	16883	16317	17822	17825	17825	17822	17560	17528	17824	16895	16929	16914	17746	17786	17772	17825	17716	17530	17786	17753	17766	17488	17812	17754	17542	17795	17820	17817	17504	17798	17125	13200	14803	17201	17175	13442	15826	14491	14506	17825
EATB_intrus_thoughts	17737	17745	17780	17513	17492	17517	17776	16917	17828	16885	16323	17829	17834	17834	17832	17563	17539	17833	16906	16931	16926	17745	17793	17783	17834	17728	17542	17793	17762	17772	17511	17818	17765	17546	17806	17828	17828	17507	17801	17147	13241	14811	17204	17189	13465	15824	14520	14511	16129
EATB_loss_ctrl	19426	19435	19471	19167	19139	19173	19463	18564	19525	18541	17944	19528	19532	19532	19528	19253	19224	19531	18565	18602	18588	19443	19490	19477	19532	19404	19233	19484	19453	19455	19155	19516	19456	19193	19498	19527	19525	19165	19493	18638	13732	15604	18719	18688	13996	16866	15085	15445	16694
EATB_overeating	16973	16963	17003	16707	16685	16704	16993	16058	17054	16036	15531	17056	17061	17061	17057	16762	16732	17060	16055	16090	16074	16961	17015	16997	17061	16922	16742	17004	16986	16996	16695	17043	16980	16738	17021	17055	17051	16700	17024	16398	13267	14727	16466	16448	13468	15597	14707	14171	15727
EATB_soc_disguised	23284	23298	23335	22954	22926	22963	23319	22356	23405	22331	21593	23408	23413	23413	23407	23084	23047	23413	22336	22379	22365	23291	23358	23346	23413	23258	23085	23351	23322	23327	22944	23388	23326	22990	23373	23405	23402	22940	23361	22570	15111	17605	22628	22613	15520	19389	16643	17745	17421
EATB_worries	27004	27015	27053	26633	26621	26653	27035	25917	27133	25897	25071	27137	27142	27142	27136	26737	26718	27141	25897	25950	25942	27007	27085	27059	27142	26972	26765	27076	27040	27043	26629	27116	27042	26670	27093	27134	27127	26635	27084	22852	15351	18076	22934	22937	15787	20019	16939	18325	17807
GAD_excess_worry	27033	27044	27083	26658	26647	26676	27065	25945	27163	25924	25098	27167	27172	27172	27166	26765	26748	27171	25925	25976	25970	27036	27114	27089	27172	27001	26795	27106	27069	27072	26650	27145	27070	26700	27123	27164	27157	26660	27114	22875	15374	18098	22958	22959	15809	20041	16964	18351	17824
GAD_free_float_anx	18733	18703	18719	18471	18472	18482	18704	17623	18755	17585	17189	18760	18764	18764	18758	18388	18366	18763	17585	17626	17621	18634	18711	18686	18764	18609	18399	18700	18719	18719	18470	18745	18720	18507	18734	18758	18755	18469	18721	14875	11660	13247	14973	14963	11880	14240	12976	12952	12939
GAD_irritability	17940	17920	17934	17716	17714	17731	17920	16910	17964	16880	16477	17968	17971	17971	17966	17626	17617	17970	16904	16915	16891	17863	17925	17908	17971	17837	17617	17919	17933	17932	17728	17956	17929	17758	17945	17966	17962	17724	17941	14281	11309	12811	14352	14357	11499	13723	12541	12496	12545
GAD_nervousness	18371	18343	18361	18118	18122	18137	18349	17282	18393	17248	16840	18398	18402	18402	18397	18036	18016	18401	17259	17290	17295	18276	18352	18329	18402	18254	18036	18338	18357	18361	18118	18384	18362	18160	18371	18396	18393	18121	18359	14592	11529	13068	14671	14652	11734	14016	12803	12753	12765
Hypochondriasis	26734	26748	26782	26385	26381	26403	26760	25664	26857	25640	24818	26859	26864	26864	26860	26467	26451	26863	25643	25686	25693	26741	26812	26786	26864	26710	26495	26808	26771	26776	26396	26839	26772	26435	26821	26857	26850	26394	26810	22628	15184	17877	22710	22712	15608	19789	16735	18134	17629
Manic_sympt	26435	26435	26474	26070	26058	26081	26458	25338	26551	25321	24532	26555	26560	26560	26554	26153	26141	26559	25315	25365	25361	26424	26502	26479	26560	26389	26183	26494	26463	26465	26058	26533	26466	26103	26513	26552	26545	26068	26503	22320	15206	17838	22401	22401	15622	19704	16777	18049	17562
NA_perseveration	26995	27005	27046	26628	26610	26647	27027	25910	27125	25887	25063	27129	27134	27134	27128	26729	26711	27133	25892	25941	25937	27001	27079	27052	27134	26963	26757	27069	27033	27034	26620	27107	27033	26669	27087	27126	27120	26632	27077	22845	15355	18071	22929	22929	15788	20010	16937	18328	17803
NA_sep_insecur	27030	27042	27081	26656	26645	26675	27063	25943	27161	25922	25096	27165	27170	27170	27164	26763	26746	27169	25923	25974	25968	27034	27112	27087	27170	26999	26793	27104	27068	27070	26648	27143	27068	26697	27121	27163	27155	26659	27112	22874	15373	18095	22956	22958	15808	20039	16962	18350	17823
OCD_sympt	26420	26424	26461	26053	26038	26074	26446	25323	26538	25306	24524	26542	26547	26547	26541	26141	26125	26546	25304	25352	25348	26411	26489	26466	26547	26376	26171	26481	26450	26452	26045	26521	26452	26103	26498	26540	26533	26063	26491	22301	15208	17837	22380	22387	15612	19684	16781	18041	17567
Panic_attacks	26446	26461	26499	26090	26078	26113	26482	25405	26576	25379	24564	26580	26585	26585	26579	26195	26173	26584	25382	25421	25423	26460	26532	26506	26585	26426	26226	26519	26485	26491	26086	26562	26486	26126	26537	26577	26570	26098	26531	22427	14974	17665	22506	22505	15403	19573	16522	17941	17405
Panic_avoid_behv	26173	26144	26171	25791	25787	25806	26160	25041	26244	25020	24227	26248	26253	26253	26247	25851	25835	26252	25013	25064	25058	26119	26199	26171	26253	26085	25880	26188	26166	26173	25794	26227	26165	25831	26207	26245	26241	25789	26195	22051	15052	17669	22130	22139	15473	19498	16609	17835	17384
Panic_doctor_visits	10716	10714	10730	10618	10619	10614	10728	10246	10750	10269	10009	10752	10753	10753	10752	10601	10587	10753	10241	10250	10251	10708	10741	10720	10753	10703	10523	10728	10731	10738	10610	10751	10734	10619	10739	10750	10749	10628	10735	8566	6170	7266	8589	8579	6285	7908	6881	7161	7132
Panic_dysf_thought	19464	19440	19454	19210	19206	19207	19448	18351	19493	18334	17882	19498	19502	19502	19496	19133	19103	19502	18329	18371	18362	19374	19449	19429	19502	19346	19134	19437	19451	19456	19211	19484	19461	19232	19472	19496	19493	19208	19454	15584	11978	13705	15672	15662	12199	14771	13322	13395	13419
Panic_fear_recurr	18894	18874	18893	18678	18680	18682	18888	17830	18923	17819	17381	18928	18932	18932	18928	18586	18559	18932	17812	17848	17834	18816	18890	18865	18932	18798	18569	18871	18890	18897	18670	18918	18896	18695	18906	18926	18924	18670	18896	15146	11723	13372	15226	15223	11924	14399	13008	13069	13121
Panic_phys_symp	18859	18838	18860	18643	18635	18648	18853	17797	18890	17792	17340	18894	18897	18897	18895	18540	18530	18897	17781	17815	17806	18789	18848	18828	18897	18764	18540	18839	18852	18860	18638	18882	18861	18653	18872	18892	18889	18646	18861	15112	11683	13332	15199	15187	11877	14357	12979	13022	13109
PF_affect_comm	26976	26988	27027	26608	26601	26631	27014	25894	27107	25873	25047	27111	27116	27116	27111	26710	26694	27115	25875	25925	25921	26983	27060	27035	27116	26951	26741	27051	27015	27018	26603	27091	27017	26651	27067	27109	27101	26615	27061	22830	15341	18054	22917	22917	15774	19992	16918	18314	17786
PF_affect_diff	27014	27023	27066	26643	26631	26658	27045	25927	27143	25906	25081	27147	27152	27152	27147	26745	26728	27151	25905	25958	25953	27018	27094	27069	27152	26981	26775	27087	27049	27053	26632	27125	27051	26683	27103	27144	27137	26644	27095	22860	15358	18078	22942	22942	15791	20023	16948	18336	17813
PF_affect_tolrnce	26998	27011	27050	26625	26617	26644	27031	25914	27129	25897	25069	27133	27138	27138	27132	26732	26716	27137	25894	25947	25943	27006	27084	27055	27138	26969	26763	27072	27035	27038	26619	27111	27036	26670	27089	27130	27124	26632	27080	22853	15351	18076	22931	22934	15786	20014	16937	18327	17801
PF_anticipation	26036	26045	26089	25688	25692	25704	26067	24962	26161	24952	24148	26160	26165	26165	26161	25771	25759	26164	24950	24985	24987	26040	26115	26087	26165	26011	25802	26108	26069	26075	25692	26141	26067	25740	26124	26157	26150	25692	26115	22048	14920	17501	22108	22103	15317	19321	16448	17709	17260
PF_forming_relshps	27012	27028	27063	26641	26628	26660	27046	25928	27143	25904	25081	27147	27152	27152	27147	26745	26729	27151	25907	25956	25952	27018	27096	27069	27152	26983	26778	27087	27049	27052	26637	27125	27051	26681	27105	27144	27137	26644	27095	22859	15358	18086	22943	22941	15794	20028	16946	18335	17810
PF_holistic_percptn	26933	26945	26981	26574	26560	26585	26962	25837	27054	25820	24999	27058	27063	27063	27057	26658	26642	27062	25818	25871	25866	26929	27005	26980	27063	26893	26687	26999	26970	26972	26564	27037	26969	26612	27017	27055	27050	26571	27007	22786	15309	18015	22865	22861	15739	19945	16884	18269	17744
PF_identity	27032	27043	27083	26658	26646	26676	27065	25945	27163	25924	25098	27167	27172	27172	27166	26765	26748	27171	25925	25976	25970	27036	27114	27089	27172	27001	26795	27107	27069	27072	26651	27145	27070	26700	27123	27164	27157	26660	27114	22875	15375	18097	22958	22959	15810	20041	16965	18352	17824
PF_impulse_reg	27002	27016	27056	26636	26618	26650	27035	25915	27132	25896	25070	27136	27141	27141	27135	26734	26718	27140	25895	25949	25940	27005	27083	27058	27141	26971	26764	27075	27041	27043	26625	27116	27041	26676	27092	27133	27126	26639	27084	22850	15356	18073	22932	22934	15790	20013	16938	18332	17802
PF_intern_relshp_mod	26987	26998	27038	26613	26601	26631	27021	25902	27118	25880	25055	27122	27127	27127	27121	26720	26703	27126	25881	25931	25925	26991	27069	27044	27127	26957	26751	27061	27025	27028	26605	27100	27025	26655	27078	27119	27112	26617	27069	22836	15355	18073	22919	22920	15790	20010	16948	18322	17805
PF_self_est_reg	27028	27040	27079	26655	26642	26674	27061	25942	27159	25920	25094	27163	27168	27168	27162	26761	26745	27167	25921	25973	25967	27032	27110	27085	27168	26997	26791	27102	27065	27068	26647	27141	27066	26696	27119	27160	27153	26657	27110	22872	15372	18094	22955	22955	15807	20038	16960	18348	17823
PF_self_reflection	26999	27011	27052	26628	26613	26649	27033	25915	27130	25894	25070	27134	27139	27139	27133	26733	26718	27138	25896	25948	25943	27003	27081	27056	27139	26971	26764	27076	27036	27040	26619	27113	27037	26671	27091	27131	27124	26632	27082	22853	15351	18075	22930	22932	15788	20013	16939	18328	17805
PS_eccentricity	26927	26941	26979	26571	26557	26590	26963	25835	27053	25820	24994	27058	27062	27062	27057	26657	26642	27061	25818	25867	25862	26928	27005	26981	27062	26892	26687	26996	26973	26969	26559	27037	26964	26615	27016	27054	27047	26578	27007	22781	15304	18019	22865	22861	15738	19955	16883	18268	17748
PS_percept_dysreg	26756	26757	26786	26412	26388	26414	26775	25644	26854	25624	24813	26859	26863	26863	26857	26461	26445	26862	25623	25680	25669	26733	26806	26781	26863	26698	26487	26799	26772	26779	26402	26837	26782	26456	26820	26855	26852	26401	26808	22621	15221	17898	22705	22699	15645	19803	16773	18151	17634
PS_unusual_beliefs	26929	26941	26975	26570	26553	26586	26962	25843	27053	25817	24993	27058	27062	27062	27056	26658	26640	27061	25816	25868	25864	26928	27004	26979	27062	26898	26690	26997	26969	26967	26560	27035	26964	26610	27017	27054	27048	26573	27009	22785	15311	18024	22866	22866	15746	19949	16888	18278	17758
Psychotic_symptoms	27010	27022	27060	26638	26628	26660	27041	25921	27139	25900	25077	27143	27148	27148	27142	26743	26724	27147	25901	25953	25948	27012	27090	27065	27148	26977	26771	27082	27048	27048	26633	27121	27048	26678	27099	27140	27134	26641	27092	22858	15359	18080	22938	22942	15794	20021	16947	18332	17811
SAD_attractive_pers	19424	19401	19415	19194	19201	19200	19415	18394	19453	18363	17920	19457	19460	19460	19456	19121	19103	19460	18372	18421	18398	19350	19423	19394	19460	19333	19123	19406	19410	19407	19179	19441	19422	19218	19431	19454	19456	19203	19427	15684	11864	13627	15766	15745	12079	14714	13151	13402	13320
SAD_avoidance	15180	15160	15174	14995	15004	15003	15176	14478	15210	14451	14129	15214	15215	15215	15211	14982	14968	15215	14452	14477	14470	15138	15183	15161	15215	15122	15026	15173	15173	15164	14993	15200	15178	15006	15191	15213	15211	15000	15183	12592	9243	10692	12651	12646	9435	11640	10226	10651	10463
SAD_being_observ	19432	19408	19422	19193	19208	19217	19417	18399	19461	18368	17929	19466	19469	19469	19465	19121	19109	19469	18384	18409	18397	19362	19422	19399	19469	19348	19136	19419	19421	19416	19192	19452	19432	19235	19440	19464	19462	19209	19431	15696	11851	13618	15778	15747	12071	14713	13139	13405	13336
SAD_devaluation	15553	15528	15545	15344	15354	15354	15540	14805	15583	14772	14444	15586	15588	15588	15584	15333	15310	15588	14772	14816	14809	15495	15547	15528	15588	15473	15391	15541	15547	15535	15330	15572	15549	15365	15562	15587	15581	15346	15547	12871	9433	10900	12946	12928	9633	11894	10467	10873	10674
SAD_eating	15219	15202	15214	15033	15037	15044	15214	14504	15249	14474	14154	15252	15254	15254	15250	15021	14993	15254	14484	14509	14502	15171	15216	15200	15254	15151	15069	15214	15212	15205	15016	15243	15217	15048	15230	15253	15248	15031	15218	12622	9245	10704	12676	12668	9438	11645	10246	10660	10484
SAD_performing	19874	19846	19861	19616	19632	19636	19855	18815	19902	18790	18332	19907	19910	19910	19906	19550	19532	19910	18782	18834	18822	19790	19861	19841	19910	19769	19565	19852	19859	19853	19608	19890	19863	19644	19881	19905	19903	19627	19870	16063	12076	13899	16157	16130	12311	15028	13402	13693	13590
SAD_soc_inter	27029	27039	27079	26654	26642	26673	27061	25941	27159	25920	25094	27163	27168	27168	27162	26761	26744	27167	25921	25972	25966	27032	27111	27085	27168	26997	26791	27102	27066	27068	26647	27141	27067	26696	27119	27160	27153	26657	27110	22871	15370	18096	22954	22956	15806	20039	16960	18347	17820
Somatic_symptoms	27033	27044	27084	26659	26647	26677	27066	25946	27164	25925	25099	27168	27173	27173	27167	26766	26749	27172	25926	25977	25971	27037	27115	27090	27173	27002	26796	27107	27070	27073	26651	27146	27071	26700	27124	27165	27158	26661	27115	22876	15375	18098	22959	22960	15810	20042	16965	18352	17825
Spec_phob_animals	20192	20178	20187	19937	19954	19964	20182	19160	20226	19133	18647	20231	20234	20234	20229	19886	19868	20234	19127	19184	19167	20131	20185	20169	20234	20109	19894	20180	20180	20178	19962	20218	20191	19977	20205	20227	20227	19942	20199	16453	12239	14052	16511	16518	12474	15217	13505	13909	13777
Spec_phob_avoid	20191	20178	20191	19932	19947	19961	20178	19150	20225	19134	18656	20230	20233	20233	20231	19883	19862	20233	19128	19171	19166	20124	20189	20164	20233	20108	19894	20179	20183	20182	19967	20216	20188	19974	20208	20225	20225	19937	20196	16462	12237	14058	16518	16525	12465	15231	13523	13905	13796
Spec_phob_blood	20221	20202	20214	19966	19973	19983	20206	19182	20256	19152	18677	20259	20263	20263	20261	19913	19894	20263	19156	19207	19197	20157	20219	20197	20263	20133	19926	20212	20210	20207	19977	20246	20213	19996	20234	20255	20254	19965	20225	16474	12255	14060	16543	16519	12485	15236	13533	13914	13790
Spec_phob_fear	27032	27042	27083	26657	26645	26675	27064	25944	27162	25923	25097	27166	27171	27171	27165	26764	26747	27170	25924	25975	25969	27035	27113	27088	27171	27000	26794	27105	27068	27071	26649	27144	27069	26699	27122	27163	27156	26659	27113	22874	15373	18097	22958	22958	15808	20041	16964	18350	17824
Subst_use_alc	27015	27027	27067	26643	26630	26661	27048	25928	27146	25910	25083	27150	27155	27155	27149	26748	26731	27154	25909	25961	25954	27019	27097	27072	27155	26985	26779	27091	27052	27056	26634	27128	27053	26684	27106	27147	27140	26644	27097	22862	15362	18085	22946	22946	15799	20028	16953	18341	17813
Subst_use_drug	26935	26948	26987	26572	26563	26593	26972	25862	27066	25838	25013	27070	27075	27075	27069	26672	26657	27074	25838	25885	25885	26946	27021	26996	27075	26914	26701	27012	26973	26979	26570	27050	26975	26616	27027	27069	27060	26571	27020	22804	15314	18029	22883	22890	15747	19968	16892	18288	17762
mood_av.n	11761	11750	11749	11620	11620	11624	11747	10860	11770	10859	10580	11770	11774	11774	11768	11487	11453	11773	10829	10843	10847	11681	11737	11715	11774	11665	11493	11726	11753	11755	11629	11767	11752	11649	11758	11769	11767	11618	11748	9371	8371	9100	9413	9397	8464	9437	9346	8478	8951
mood_av_fu.n	4140	4135	4134	4112	4115	4105	4135	3921	4140	3919	3803	4139	4140	4140	4140	4084	4083	4140	3906	3928	3933	4122	4136	4132	4140	4122	4010	4129	4137	4135	4114	4136	4135	4115	4134	4140	4139	4113	4134	3184	2904	3111	3193	3195	2919	3198	3181	2928	3101
mood_av	25705	25722	25758	25351	25347	25366	25744	24700	25838	24680	23897	25839	25844	25844	25838	25467	25447	25843	24676	24721	24721	25717	25791	25766	25844	25687	25493	25782	25746	25747	25355	25820	25746	25392	25796	25837	25829	25359	25787	21769	14565	17190	21844	21838	14970	19039	16062	17442	16906
mood_av_fu	10626	10601	10615	10497	10500	10512	10608	10332	10635	10324	10038	10635	10636	10636	10636	10549	10559	10636	10314	10360	10352	10608	10625	10626	10636	10607	10461	10622	10614	10614	10511	10628	10613	10533	10623	10635	10634	10515	10622	8916	5824	6871	8938	8941	6015	7706	6298	7158	6861
psf_av	27033	27044	27084	26659	26647	26677	27066	25946	27164	25925	25099	27168	27173	27173	27167	26766	26749	27172	25926	25977	25971	27037	27115	27090	27173	27002	26796	27107	27070	27073	26651	27146	27071	26700	27124	27165	27158	26661	27115	22876	15375	18098	22959	22960	15810	20042	16965	18352	17825
psf_av_fu	5342	5341	5342	5331	5330	5331	5341	5242	5342	5243	5124	5342	5342	5342	5342	5314	5316	5342	5221	5252	5228	5339	5341	5338	5342	5337	5270	5336	5342	5342	5334	5342	5342	5328	5339	5342	5342	5330	5341	4600	3041	3590	4616	4609	3130	4005	3274	3728	3627
psf_av.n	12541	12528	12528	12390	12390	12398	12526	11572	12548	11567	11270	12550	12554	12554	12548	12243	12210	12553	11541	11559	11557	12452	12513	12490	12554	12437	12250	12503	12531	12534	12394	12546	12530	12421	12537	12549	12547	12384	12527	9997	8936	9704	10039	10026	9037	10072	9972	9051	9553
psf_av_fu.n	2265	2264	2265	2265	2262	2261	2264	2185	2265	2184	2124	2265	2265	2265	2265	2243	2243	2265	2164	2187	2173	2262	2265	2262	2265	2262	2206	2259	2265	2265	2263	2265	2265	2260	2263	2265	2265	2262	2264	1843	1699	1814	1845	1844	1708	1855	1839	1708	1818
[truncated: 57 more columns]
